# Supplementary material for: Genomic Analysis Reveals Candidate Genes Underlying Sex-Linked Eyelid Coloboma, Feather Color Traits, and Climatic Adaptation in Huoyan Geese
Source: Animals (Basel). 2023 Nov 22;13(23):3608. doi: 10.3390/ani13233608 (PMC10705202; doi:10.3390/ani13233608)
Supplement: Supplementary file 1 [file animals-13-03608-s001.zip › Supplementary Table.xlsx]

## Sheet: Sheet1
Table S1 Categories of goose breeds
Breeds	Abbreviation	Place of Origin	Latitude (degree; N)	Number of individuals
Wuzong	WZ	Guangdong province, China	23.68	3
Magang	MG	Guangdong province, China	22.78	3
Gang	GE	Sichuan province, China	27.88	2
Guangfeng	GF	Jiangxi province, China	28.31	3
Changle	CL	Fujian province, China	25.69	3
Yangjiang	YangJ	Guangdong province, China	21.28	3
Youjiang	YouJ	Guangxi province, China	23.9	3
Lion-head	ST	Guangdong province, China	23.22	3
Dingan	DA	Hainan province, China	19.13	3
Huoyan	HY	Liaoning province, China	41.48	46
Total				72

## Sheet: Sheet2
Table S2 Summary of genome sequencing and mapping statistic
Sample ID	Yield (Gbases)	Mapped Reads	Mean Depth	coverage(%)	pair end reads length (bp)
HY_B1	9.3	61888020	8.4	97.5718	150
HY_B2	8.9	59461979	8.12276	97.6322	150
HY_B3	8.7	57850876	7.9	97.4806	150
HY_B4	9.1	60604036	8.3	97.5704	150
HY_B5	8.8	58529865	8	97.6652	150
HY_B6	8.8	58431331	8	97.522	150
HY_B7	9.6	64275389	8.8	97.8087	150
HY_B8	9.3	61921794	8.4	97.7289	150
HY_Y1	9.2	61236100	8.4	97.5757	150
HY_Y2	9	60054044	8.2	97.5373	150
HY_Y3	9.1	60703979	8.3	97.6297	150
HY_Y4	8.8	58875636	8	97.6181	150
HY_Y5	8.8	58532817	8	97.536	150
HY_Y6	9.4	62478330	8.5	97.7708	150
HY_Y7	8.9	59623601	8.1	97.5519	150
HY_Y8	9.6	63904835	8.7	97.9023	150
HY1	13.1	87124638	11.7	98.8399	150
HY2	13	86993178	11.7	98.8119	150
HY3	15.4	102679951	13.8	98.9327	150
HY4	12.6	84115620	11.3	98.7556	150
HY5	12.6	84330385	11.4	98.796	150
HY6	12.6	84278405	11.4	98.7873	150
HY7	11.3	75630379	10.2	98.6912	150
HY8	14.2	94745802	12.8	98.8357	150
HY9	13	86653667	11.8	96.2	150
HY10	15.7	104381908	14	98.8991	150
HY11	12.9	86025712	11.6	96.3	150
HY12	13.9	92599693	12.5	96.3	150
HY13	13.6	90972469	12.2	96.3	150
HY14	13.4	89180547	12	98.7572	150
HY15	11.3	75112071	10.1	96.2	150
HY16	9.5	63147671	8.5	95.1	150
HY17	19.8	131925461	17.8	96.4	150
HY18	17.9	119344059	16.1	96.4	150
HY19	15.6	104217622	14	96.3	150
HY20	15.4	102569437	13.8	96.3	150
HY21	15	100172668	13.5	98.9368	150
HY22	15.7	104736722	14.1	98.9473	150
HY23	11.3	75192595	10.1	98.6854	150
HY24	16.6	110621901	14.9	98.9726	150
HY25	15.8	105103489	14.2	98.9	150
HY26	13.8	92331899	12.4	96.3	150
HY27	12	80291007	10.8	96.3	150
HY28	15.5	103422479	13.9	96.4	150
HY29	11.5	76868447	10.4	96.2	150
HY30	13.4	89457248	12	96.3	150
WZ1	9.6	63837522	8.6	98.6	150
WZ2	7.8	51682031	7	98.2	150
WZ3	7.2	47965649	6.5	98.3	150
MG1	6.7	44751513	6	97.7	150
MG2	10	66663006	9	98.7	150
MG3	8	53433335	7.2	98.3	150
GE1	7.8	52309579	7	98.2	150
GE2	11.1	73878681	9.9	98.9	150
GF1	7.7	51250204	6.9	98.1	150
GF2	8	53568278	7.2	98.3	150
GF3	7.8	51883917	7	98.2	150
CL1	7.2	47676420	6.4	98.2	150
CL2	8.7	58030398	7.8	98.7	150
CL3	7.2	48302443	6.5	98.3	150
YangJ1	7.5	49990830	6.7	98.4	150
YangJ2	8.3	55114348	7.4	98.1	150
YangJ3	8.3	55144961	7.4	98.1	150
YouJ1	8.5	56739491	7.6	98.1	150
YouJ2	8.3	55411323	7.5	98	150
YouJ3	8.3	55330027	7.5	98.1	150
ST1	9.7	64556465	8.7	98.6	150
ST2	8.6	56977489	7.7	98.1	150
ST3	7.8	51670276	7	98.7	150
DA1	8.4	56205059	7.6	98.1	150
DA2	7	46353030	6.2	97.7	150
DA3	7.8	51699547	7	97.9	150
Mean	10.7778		9.70032	97.8132
Total	776	5173025584

## Sheet: Sheet3
Table S3 Results of cross-validation error values for population structure analysis
K	Cross-validation error
2	0.65742
3	0.67461
4	0.70679
5	0.7882
6	0.82085
7	0.86739
8	0.95624
9	1.0213
10	1.14277
11	1.19985

## Sheet: Sheet4
Table S4 Shared candidate genes for the eyelid coloboma traits in Huoyan goose
Gene ID
CCDC108
PTPRM
SHROOM2
CDK6
UNC13B
ADAMTSL3

## Sheet: Sheet5
Table S5 Shared candidate genes for feather color traits in 1-day-old Huoyan goose
Gene ID
AATF
ACPP
ASB2
CHST10
DALRD3
EDC4
ENOX1
FAM181A
IFT74
IMPDH2
KCNS1
MAGI2
MATN4
MCTP1
NDUFAF3
NUTF2
P4HTM
RBPJL
RIC1
SNX30
TYRP1
UNC79

## Sheet: Sheet6
Table S6 Shared candidate genes for cold adaptation of Huoyan geese
Gene ID
AAED1
ACOX3
ADRA2C
ADRB3
AIFM3
AMBRA1
ANAPC4
API5
ARMC9
BACH1
BAI1
BCL2L13
BID
C12orf55
C9orf114
C9orf41
CAMKK1
CCBL1
CDC14B
CDC20B
CDKAL1
CHD2
CHERP
CLASP1
CLDN34
CLIC4
CNOT8
COMP
COPB2
CRISPLD2
CRTC1
CXADR
CYP1B1
CYP26B1
CYP4V2
DDX11
DISC1
DNAH12
DYM
EFCC1
EGR2
EIF2AK2
EIF3E
ELOVL2
EMC2
ENDOG
ESM1
EXOC6
EXT1
FAF1
FAM149A
FASN
FGGY
FOCAD
FREM1
FXN
FYTTD1
GCM2
GEMIN5
GNA14
GRAP2
GRB10
GRID2
GRK5
HABP4
HARBI1
HINT2
ING3
KAT6B
KCNB2
KCND2
KCNK1
KDM4C
KIF20B
L3MBTL3
LANCL2
LGI2
LMBRD1
LPIN1
LRCH3
MAGI2
MAGI3
MAML3
MANF
MAP3K21
MAPKAPK2
MCTP1
MED26
MED27
MLLT10
MOGAT1
MRPS22
MSMP
NANP
NDUFS4
NMNAT3
NOC3L
NPR2
NRBF2
P2RX6
PARD3
PARK2
PCDH9
PDE8B
PER2
PHIP
PHTF1
PI4K2B
PIP5K1B
PLCE1
PLEKHH2
POC5
POLR3B
PROSER2
PTPLAD2
PXK
RAB11FIP1
RAB43
RALB
RAMP1
RAPGEF1
RBMS1
RBMS3
RBP1
RBPJ
RGP1
RORB
RPS6KA2
RSBN1
RSF1
RUNX3
SAMD3
SATB1
SEL1L3
SEPSECS
SHROOM2
SLC34A2
SLC35E1
SLC6A12
SLC7A4
SMIM13
SMIM20
SNX4
SOD2
SORBS2
SRGAP1
ST7L
SYCP2L
SYT16
TACC2
TAF1C
TBC1D12
TBC1D13
TCF12
TGFBR2
THOC1
TMEM8B
TNFAIP2
TRMT44
TRPM6
TSPAN12
TTC17
TYMS
UBE2F
UCKL1
UPF1
UPF2
USP14
VOPP1
VPS13A
WASHC1
WNK1
ZCCHC4

## Sheet: Sheet7
Table S7 Shared candidate genes for heat adaptation of southern Chinese local geese
Gene ID
AGTPBP1
C9orf85
CRHBP
GDA
GOLM1
NAA35
PEX5L
RGP1
RNF180

## Sheet: Sheet8
Table S8 GO analysis of the shared candidate genes for cold adaptation in Huoyan geese
Category	Term	Count	%	PValue	Genes	List Total	Pop Hits	Pop Total	Fold Enrichment	Bonferroni	Benjamini	FDR
GOTERM_BP_DIRECT	GO:0007611~learning or memory	5	2.85714	0.00244379	CRHBP, GATM, EGR2, PTPRZ1, EGFR	166	66	19333	8.82302	0.962962	1	1
GOTERM_BP_DIRECT	GO:0007032~endosome organization	4	2.28571	0.00445321	PI4K2B, USP8, CHMP2B, PIK3C3	166	39	19333	11.945	0.99755	1	1
GOTERM_CC_DIRECT	GO:0005887~integral component of plasma membrane	22	12.5714	0.006659	SLC24A2, SLC34A2, KCND2, PCDH9, GOLM1, HTR1F, NPR2, SLC6A12, GRIK1, TSPAN12, ADRA2C, PTPRF, EGFR, TGFBR2, GHR, APH1A, PTPRZ1, TRPM7, KCNK1, TRPM6, RAMP1, TLR3	170	1426	20580	1.86767	0.878917	0.623892	0.623892
GOTERM_CC_DIRECT	GO:0043025~neuronal cell body	10	5.71429	0.00702641	GHR, TXNRD2, CRTC1, PARD3, PHAX, SORBS2, NMNAT3, ADRA2C, PTPRF, SH3GL2	170	411	20580	2.94547	0.892276	0.623892	0.623892
GOTERM_CC_DIRECT	GO:0005654~nucleoplasm	47	26.8571	0.00707246	USP13, FYTTD1, CD274, PLEKHH2, WDR48, SYCP2L, CRTC1, NDUFB5, FAF1, TCF20, PHAX, RORB, MLLT3, GABPB1, RBPJ, LMNB1, CDC14B, SYNE1, SEL1L3, GPC1, NRBF2, POLK, ARID2, SF3B1, POU1F1, EGR2, KDM4C, DIS3, ACTL6A, PRKCA, NOC3L, RUNX3, TOPORS, MLLT10, ELF2, POC5, KAT6B, MAPKAPK2, RBP1, POLR1D, LANCL2, GEMIN5, NAA35, ANAPC4, EIF3E, MAML3, LPIN1	170	3960	20580	1.43681	0.893843	0.623892	0.623892
GOTERM_CC_DIRECT	GO:0005829~cytosol	61	34.8571	0.00789737	PI4K2B, WDR48, GDA, CRTC1, FAF1, PHAX, COMT, LMNB1, GHR, NMRK1, GRB10, PLCE1, SH3GL2, USP8, POU1F1, AGTPBP1, SYK, DIS3, VPS13A, PRKCA, RUNX3, IQCG, TGFBR2, ELF2, POC5, PARD3, MAPKAPK2, RBP1, CRYZL1, POLR1D, LANCL2, NAA35, RBMS1, GEMIN5, ANAPC4, PIK3C3, ACOX3, FXN, USP13, COPB2, PLEKHH2, HDC, MLLT3, GPC1, PIP5K1B, DISC1, CLASP1, RIC1, TXNRD2, RMDN2, SEPSECS, MLLT10, PEX5L, TPPP2, FASN, CHMP2B, EIF…	170	5520	20580	1.33779	0.918363	0.623892	0.623892
KEGG_PATHWAY	hsa05225:Hepatocellular carcinoma	7	4	0.00965888	TXNRD2, ACTL6A, PRKCA, POLK, ARID2, EGFR, TGFBR2	90	168	8205	3.79861	0.867187	1	1
KEGG_PATHWAY	hsa01100:Metabolic pathways	27	15.4286	0.0109221	PI4K2B, GDA, NDUFB5, NPR2, HDC, TYRP1, HMGCR, COMT, NDST2, AUH, NMRK1, GCNT2, PLCE1, CA9, PIP5K1B, ELOVL4, ELOVL2, GPX8, NMNAT3, ACER2, SEPSECS, GATM, FASN, NDUFS4, PIK3C3, ACOX3, LPIN1	90	1541	8205	1.59734	0.898153	1	1
GOTERM_BP_DIRECT	GO:0060271~cilium assembly	7	4	0.0123686	MCIDAS, ARL6, MAK, DISC1, PIBF1, CCNO, CDC14B	166	223	19333	3.65582	1	1	1
GOTERM_CC_DIRECT	GO:0031526~brush border membrane	4	2.28571	0.0138232	SLC34A2, SLC7A11, KCNK1, TRPM6	170	61	20580	7.93828	0.987705	0.79765	0.79765
GOTERM_MF_DIRECT	GO:0005515~protein binding	126	72	0.0142074	CRTC1, PROS1, ZFAND5, SPPL2A, PHAX, RORB, COMT, RBPJ, GABPB1, CDC14B, COMP, CRHBP, MCIDAS, GRB10, PLCE1, OSTF1, ARID2, SH3GL2, USP8, SLC6A12, PRKCA, RUNX3, KAT6B, MAK, PAPPA, PARD3, MAPKAPK2, RBP1, GEMIN5, ANAPC4, MGARP, MAML3, FREM1, CCNO, GCM2, COPB2, CD274, ARL6, NPR2, FUT11, APH1A, DYM, MAP3K21, OTX2, PIP5K1B, NRBF2, TRPM6, PIBF1, EGR2, RMDN2, MLLT10, SEPSECS, FASN, CHMP2B, CNOT8, LRCH3, WDR4…	168	12619	18908	1.12378	0.995833	1	1
GOTERM_MF_DIRECT	GO:0005178~integrin binding	6	3.42857	0.0142312	COMP, ESM1, SYK, PTPRZ1, PRKCA, EGFR	168	161	18908	4.19432	0.995871	1	1
GOTERM_BP_DIRECT	GO:0045780~positive regulation of bone resorption	3	1.71429	0.0149525	SYK, PRKCA, EGFR	166	22	19333	15.8814	1	1	1
GOTERM_BP_DIRECT	GO:0035725~sodium ion transmembrane transport	5	2.85714	0.0151291	SLC24A2, SLC34A2, SHROOM2, SLC6A12, KCNK1	166	111	19333	5.24612	1	1	1
GOTERM_BP_DIRECT	GO:1902631~negative regulation of membrane hyperpolarization	2	1.14286	0.0169969	CRTC1, SOD2	166	2	19333	116.464	1	1	1
GOTERM_BP_DIRECT	GO:0007219~Notch signaling pathway	5	2.85714	0.0180125	APH1A, SORBS2, MAML3, RBPJ, TGFBR2	166	117	19333	4.97709	1	1	1
GOTERM_BP_DIRECT	GO:0035690~cellular response to drug	4	2.28571	0.0196333	ACER2, CRHBP, EGFR, TLR3	166	67	19333	6.95307	1	1	1
GOTERM_CC_DIRECT	GO:0030669~clathrin-coated endocytic vesicle membrane	4	2.28571	0.0199333	VAMP7, TYRP1, EGFR, SH3GL2	170	70	20580	6.91765	0.998275	0.79765	0.79765
GOTERM_CC_DIRECT	GO:0005789~endoplasmic reticulum membrane	17	9.71429	0.0199886	PI4K2B, COPB2, MCTP1, ELOVL4, ELOVL2, PROS1, VPS13A, SLC7A11, HMGCR, EGFR, PHTF1, APH1A, VAMP7, CYP4V2, EMC2, LPIN1, TLR3	170	1106	20580	1.86076	0.998306	0.79765	0.79765
GOTERM_BP_DIRECT	GO:0046777~protein autophosphorylation	6	3.42857	0.020079	SYK, MAK, MAPKAPK2, MAP3K21, TRPM7, EGFR	166	182	19333	3.83947	1	1	1
GOTERM_BP_DIRECT	GO:0006997~nucleus organization	3	1.71429	0.0205748	GOLM1, CHMP2B, SYNE1	166	26	19333	13.4381	1	1	1
KEGG_PATHWAY	hsa04070:Phosphatidylinositol signaling system	5	2.85714	0.0208691	PI4K2B, PLCE1, PIK3C3, PRKCA, PIP5K1B	90	97	8205	4.69931	0.987558	1	1
GOTERM_CC_DIRECT	GO:0016020~membrane	43	24.5714	0.0221071	PI4K2B, FOCAD, MCTP1, ARL6, SPPL2A, SLC7A11, TSPAN12, COMT, EGFR, LMNB1, SYNE1, SEL1L3, GHR, APH1A, NDST2, ADGRA1, GCNT2, DYM, CA9, RNF150, CLASP1, SH3GL2, SLC34A2, RIC1, KCND2, DIS3, ELMOD2, F11, GPX8, SLC6A12, PRKCA, SORBS2, RMDN2, TGFBR2, VAMP7, ABHD17B, FASN, GEMIN5, PIK3C3, EIF3E, ACOX3, KCNK1, TLR3	170	3789	20580	1.37385	0.999145	0.79765	0.79765
GOTERM_CC_DIRECT	GO:0000139~Golgi membrane	12	6.85714	0.0227179	ACER2, NDST2, PI4K2B, COPB2, RIC1, PROS1, FUT11, GCNT2, PLCE1, EGFR, SH3GL2, TLR3	170	670	20580	2.16822	0.999298	0.79765	0.79765
KEGG_PATHWAY	hsa01212:Fatty acid metabolism	4	2.28571	0.0236952	ELOVL4, ELOVL2, FASN, ACOX3	90	57	8205	6.39766	0.99318	1	1
GOTERM_CC_DIRECT	GO:0014069~postsynaptic density	7	4	0.0263382	USP8, ADGRA1, KCND2, CRTC1, CHMP2B, EIF3E, DISC1	170	275	20580	3.0815	0.999783	0.832286	0.832286
GOTERM_BP_DIRECT	GO:0006468~protein phosphorylation	10	5.71429	0.028933	SYK, NPR2, MAK, MAPKAPK2, MAP3K21, PIK3C3, PRKCA, RUNX3, TRPM6, TGFBR2	166	503	19333	2.31538	1	1	1
GOTERM_BP_DIRECT	GO:0000226~microtubule cytoskeleton organization	5	2.85714	0.0292941	PARD3, CCDC170, DISC1, CLASP1, CDC14B	166	136	19333	4.28176	1	1	1
GOTERM_CC_DIRECT	GO:0005886~plasma membrane	56	32	0.0293429	PI4K2B, MEGF10, CRTC1, PROS1, SPPL2A, GRIK1, SLC7A11, TSPAN12, COMT, PTPRF, GHR, ADGRA1, GRB10, PLCE1, CA9, ARID2, SH3GL2, SLC34A2, KCND2, SYK, ACTL6A, SHROOM2, SLC6A12, PRKCA, ADRA2C, TGFBR2, VAMP7, PARD3, LANCL2, NAA35, TLR3, SLC24A2, CD274, PLEKHH2, ARL6, NPR2, EGFR, APH1A, GNA14, ARVCF, PTPRZ1, GPC1, TRPM7, PIP5K1B, TRPM6, PCDH9, HTR1F, GOLM1, F11, SORBS2, ABHD17B, FASN, CLDN34, CHMP2B, KCNK1…	170	5310	20580	1.2767	0.999918	0.842941	0.842941
GOTERM_BP_DIRECT	GO:0045740~positive regulation of DNA replication	3	1.71429	0.0303745	FAF1, LPIN1, EGFR	166	32	19333	10.9185	1	1	1
GOTERM_CC_DIRECT	GO:0098978~glutamatergic synapse	9	5.14286	0.0342127	USP8, ABHD17B, ADGRA1, KCND2, CRTC1, CHMP2B, DISC1, ADRA2C, SH3GL2	170	454	20580	2.39984	0.999983	0.900935	0.900935
KEGG_PATHWAY	hsa01040:Biosynthesis of unsaturated fatty acids	3	1.71429	0.03426	ELOVL4, ELOVL2, ACOX3	90	27	8205	10.1296	0.999291	1	1
GOTERM_BP_DIRECT	GO:0030071~regulation of mitotic metaphase/anaphase transition	3	1.71429	0.035839	ACTL6A, ANAPC4, ARID2	166	35	19333	9.98262	1	1	1
GOTERM_BP_DIRECT	GO:0001503~ossification	4	2.28571	0.0362574	NPR2, OSTF1, RUNX3, EGFR	166	85	19333	5.48065	1	1	1
GOTERM_BP_DIRECT	GO:0045907~positive regulation of vasoconstriction	3	1.71429	0.0396761	HMGCR, ADRA2C, EGFR	166	37	19333	9.44302	1	1	1
GOTERM_CC_DIRECT	GO:0031226~intrinsic component of plasma membrane	3	1.71429	0.0407379	KCND2, PTPRZ1, GPC1	170	39	20580	9.31222	0.999998	0.990245	0.990245
GOTERM_BP_DIRECT	GO:0006914~autophagy	5	2.85714	0.0414254	USP13, CHMP2B, VPS13A, PIK3C3, NRBF2	166	152	19333	3.83105	1	1	1
KEGG_PATHWAY	hsa04520:Adherens junction	4	2.28571	0.0415716	PARD3, PTPRF, EGFR, TGFBR2	90	71	8205	5.13615	0.999854	1	1
GOTERM_BP_DIRECT	GO:1903251~multi-ciliated epithelial cell differentiation	2	1.14286	0.0419552	MCIDAS, CCNO	166	5	19333	46.5855	1	1	1
GOTERM_BP_DIRECT	GO:1905168~positive regulation of double-strand break repair via homologous recombination	3	1.71429	0.0436612	WDR48, ACTL6A, ARID2	166	39	19333	8.95876	1	1	1
KEGG_PATHWAY	hsa00562:Inositol phosphate metabolism	4	2.28571	0.0445523	PI4K2B, PLCE1, PIK3C3, PIP5K1B	90	73	8205	4.99543	0.999924	1	1
GOTERM_CC_DIRECT	GO:0005768~endosome	7	4	0.0476833	PI4K2B, GPC1, CHMP2B, VOPP1, PIK3C3, ADRA2C, EGFR	170	318	20580	2.66482	1	1	1
GOTERM_BP_DIRECT	GO:0032733~positive regulation of interleukin-10 production	3	1.71429	0.0477882	CD274, SYK, PIBF1	166	41	19333	8.52175	1	1	1
GOTERM_MF_DIRECT	GO:0019903~protein phosphatase binding	4	2.28571	0.0480492	GHR, PARD3, ANAPC4, EGFR	168	92	18908	4.89337	1	1	1
GOTERM_CC_DIRECT	GO:0035032~phosphatidylinositol 3-kinase complex, class III	2	1.14286	0.0482764	PIK3C3, NRBF2	170	6	20580	40.3529	1	1	1
GOTERM_BP_DIRECT	GO:0007565~female pregnancy	4	2.28571	0.0490566	CRHBP, PAPPA, COMT, ADRA2C	166	96	19333	4.85266	1	1	1
GOTERM_BP_DIRECT	GO:0042976~activation of Janus kinase activity	2	1.14286	0.0501339	GHR, PIBF1	166	6	19333	38.8213	1	1	1
GOTERM_MF_DIRECT	GO:0004672~protein kinase activity	8	4.57143	0.0515237	SYK, NPR2, MAK, MAPKAPK2, MAP3K21, PIK3C3, PRKCA, EGFR	168	379	18908	2.37568	1	1	1
GOTERM_CC_DIRECT	GO:0005739~mitochondrion	19	10.8571	0.0522837	AGTPBP1, NDUFB5, TXNRD2, MRPS22, RMDN2, PRKCA, NMNAT3, NOC3L, SOD2, COQ10B, GHR, APH1A, GATM, AUH, CHCHD7, NDUFS4, MGARP, DISC1, FXN	170	1451	20580	1.58519	1	1	1
GOTERM_BP_DIRECT	GO:0045944~positive regulation of transcription from RNA polymerase II promoter	17	9.71429	0.0542128	GCM2, EGR2, POU1F1, CRTC1, TCF20, RORB, GABPB1, RBPJ, EGFR, MLLT10, MCIDAS, KAT6B, OTX2, MAML3, LPIN1, SF3B1, TLR3	166	1210	19333	1.63627	1	1	1
KEGG_PATHWAY	hsa04144:Endocytosis	7	4	0.0546694	USP8, PARD3, CHMP2B, PIP5K1B, EGFR, SH3GL2, TGFBR2	90	251	8205	2.5425	0.999992	1	1
GOTERM_BP_DIRECT	GO:0042177~negative regulation of protein catabolic process	3	1.71429	0.0564445	RIC1, HMGCR, EGFR	166	45	19333	7.76426	1	1	1
GOTERM_BP_DIRECT	GO:0007077~mitotic nuclear envelope disassembly	2	1.14286	0.0582432	PRKCA, LPIN1	166	7	19333	33.2754	1	1	1
GOTERM_BP_DIRECT	GO:0014037~Schwann cell differentiation	2	1.14286	0.0582432	EGR2, GPC1	166	7	19333	33.2754	1	1	1
GOTERM_BP_DIRECT	GO:0007221~positive regulation of transcription of Notch receptor target	2	1.14286	0.0582432	MAML3, RBPJ	166	7	19333	33.2754	1	1	1
GOTERM_BP_DIRECT	GO:0090330~regulation of platelet aggregation	2	1.14286	0.0582432	SYK, PRKCA	166	7	19333	33.2754	1	1	1
GOTERM_BP_DIRECT	GO:0019367~fatty acid elongation, saturated fatty acid	2	1.14286	0.0582432	ELOVL4, ELOVL2	166	7	19333	33.2754	1	1	1
GOTERM_BP_DIRECT	GO:0097211~cellular response to gonadotropin-releasing hormone	2	1.14286	0.0582432	CRHBP, MGARP	166	7	19333	33.2754	1	1	1
GOTERM_BP_DIRECT	GO:0034626~fatty acid elongation, polyunsaturated fatty acid	2	1.14286	0.0582432	ELOVL4, ELOVL2	166	7	19333	33.2754	1	1	1
GOTERM_BP_DIRECT	GO:0034625~fatty acid elongation, monounsaturated fatty acid	2	1.14286	0.0582432	ELOVL4, ELOVL2	166	7	19333	33.2754	1	1	1
GOTERM_MF_DIRECT	GO:0019899~enzyme binding	8	4.57143	0.0582988	APH1A, KDM4C, DYM, PLCE1, PRKCA, SOD2, EGFR, SYNE1	168	390	18908	2.30867	1	1	1
GOTERM_MF_DIRECT	GO:0004674~protein serine/threonine kinase activity	8	4.57143	0.0595872	SYK, MAK, MAPKAPK2, TRPM7, PRKCA, TRPM6, CLASP1, TGFBR2	168	392	18908	2.29689	1	1	1
GOTERM_MF_DIRECT	GO:0102336~3-oxo-arachidoyl-CoA synthase activity	2	1.14286	0.0602207	ELOVL4, ELOVL2	168	7	18908	32.1565	1	1	1
GOTERM_MF_DIRECT	GO:0102338~3-oxo-lignoceronyl-CoA synthase activity	2	1.14286	0.0602207	ELOVL4, ELOVL2	168	7	18908	32.1565	1	1	1
GOTERM_MF_DIRECT	GO:0009922~fatty acid elongase activity	2	1.14286	0.0602207	ELOVL4, ELOVL2	168	7	18908	32.1565	1	1	1
GOTERM_MF_DIRECT	GO:0102337~3-oxo-cerotoyl-CoA synthase activity	2	1.14286	0.0602207	ELOVL4, ELOVL2	168	7	18908	32.1565	1	1	1
GOTERM_CC_DIRECT	GO:0010008~endosome membrane	6	3.42857	0.0612869	APH1A, ABHD17B, TYRP1, VPS13A, EGFR, TLR3	170	257	20580	2.82628	1	1	1
GOTERM_CC_DIRECT	GO:0016604~nuclear body	7	4	0.0620209	PLEKHH2, ELF2, MCIDAS, CRTC1, GEMIN5, TCF20, POLK	170	340	20580	2.49239	1	1	1
GOTERM_BP_DIRECT	GO:0045739~positive regulation of DNA repair	3	1.71429	0.0655996	EYA4, ACTL6A, EGFR	166	49	19333	7.13044	1	1	1
GOTERM_BP_DIRECT	GO:0001525~angiogenesis	6	3.42857	0.0660733	ESM1, SYK, PRKCA, TSPAN12, RBPJ, RAMP1	166	253	19333	2.76199	1	1	1
GOTERM_CC_DIRECT	GO:0030496~midbody	5	2.85714	0.0662964	USP8, MAK, CHMP2B, PIK3C3, TOPORS	170	185	20580	3.27186	1	1	1
GOTERM_MF_DIRECT	GO:0004725~protein tyrosine phosphatase activity	4	2.28571	0.0691397	PTPRZ1, EYA4, PTPRF, CDC14B	168	107	18908	4.20739	1	1	1
GOTERM_BP_DIRECT	GO:0098655~cation transmembrane transport	3	1.71429	0.0703507	PEX5L, TRPM7, TRPM6	166	51	19333	6.85082	1	1	1
GOTERM_BP_DIRECT	GO:0006338~chromatin remodeling	5	2.85714	0.0707825	KDM4C, ACTL6A, ARID2, MLLT3, SF3B1	166	182	19333	3.19956	1	1	1
GOTERM_CC_DIRECT	GO:0005622~intracellular	3	1.71429	0.0726961	ARVCF, GDA, OSTF1	170	54	20580	6.72549	1	1	1
GOTERM_BP_DIRECT	GO:0030148~sphingolipid biosynthetic process	3	1.71429	0.0727674	ACER2, ELOVL4, ELOVL2	166	52	19333	6.71907	1	1	1
GOTERM_BP_DIRECT	GO:0031623~receptor internalization	3	1.71429	0.0727674	GHR, SYK, RAMP1	166	52	19333	6.71907	1	1	1
GOTERM_BP_DIRECT	GO:0003214~cardiac left ventricle morphogenesis	2	1.14286	0.0821604	RBPJ, TGFBR2	166	10	19333	23.2928	1	1	1
GOTERM_BP_DIRECT	GO:0030643~cellular phosphate ion homeostasis	2	1.14286	0.0821604	GCM2, SLC34A2	166	10	19333	23.2928	1	1	1
GOTERM_BP_DIRECT	GO:0046548~retinal rod cell development	2	1.14286	0.0821604	RORB, TOPORS	166	10	19333	23.2928	1	1	1
GOTERM_BP_DIRECT	GO:0046854~phosphatidylinositol phosphorylation	3	1.71429	0.0826933	PI4K2B, PIK3C3, PIP5K1B	166	56	19333	6.23914	1	1	1
GOTERM_MF_DIRECT	GO:0003713~transcription coactivator activity	6	3.42857	0.0838036	MCIDAS, KAT6B, MAK, ACTL6A, MAML3, LPIN1	168	262	18908	2.57743	1	1	1
GOTERM_CC_DIRECT	GO:0030864~cortical actin cytoskeleton	3	1.71429	0.087141	PLEKHH2, SHROOM2, LANCL2	170	60	20580	6.05294	1	1	1
GOTERM_BP_DIRECT	GO:0016573~histone acetylation	3	1.71429	0.0878033	KAT6B, ACTL6A, MLLT3	166	58	19333	6.02399	1	1	1
GOTERM_BP_DIRECT	GO:1905515~non-motile cilium assembly	3	1.71429	0.0878033	MAK, DISC1, PIBF1	166	58	19333	6.02399	1	1	1
GOTERM_CC_DIRECT	GO:0030425~dendrite	8	4.57143	0.0878912	CRHBP, KCND2, HTR1F, TXNRD2, CRTC1, SORBS2, COMT, KCNK1	170	463	20580	2.09173	1	1	1
GOTERM_CC_DIRECT	GO:0005813~centrosome	9	5.14286	0.0883967	POC5, MAK, MAPKAPK2, PHAX, DISC1, PIBF1, CLASP1, SYNE1, CDC14B	170	556	20580	1.95959	1	1	1
GOTERM_BP_DIRECT	GO:0070723~response to cholesterol	2	1.14286	0.0899979	HMGCR, TGFBR2	166	11	19333	21.1752	1	1	1
GOTERM_BP_DIRECT	GO:0045893~positive regulation of transcription, DNA-templated	11	6.28571	0.0918531	EGR2, ELF2, KAT6B, MAK, ACTL6A, OTX2, RORB, MLLT3, RUNX3, TOPORS, EGFR	166	724	19333	1.76948	1	1	1
GOTERM_CC_DIRECT	GO:0016324~apical plasma membrane	7	4	0.0937935	SLC34A2, PARD3, SHROOM2, SORBS2, KCNK1, TRPM6, EGFR	170	380	20580	2.23003	1	1	1
GOTERM_CC_DIRECT	GO:0097708~intracellular vesicle	2	1.14286	0.0942353	TYRP1, EGFR	170	12	20580	20.1765	1	1	1
GOTERM_BP_DIRECT	GO:0045597~positive regulation of cell differentiation	3	1.71429	0.0956391	GHR, ACTL6A, ARID2	166	61	19333	5.72773	1	1	1
GOTERM_BP_DIRECT	GO:0010269~response to selenium ion	2	1.14286	0.0977688	TXNRD2, SOD2	166	12	19333	19.4106	1	1	1
GOTERM_BP_DIRECT	GO:0046549~retinal cone cell development	2	1.14286	0.0977688	RORB, TOPORS	166	12	19333	19.4106	1	1	1
GOTERM_BP_DIRECT	GO:0031293~membrane protein intracellular domain proteolysis	2	1.14286	0.0977688	APH1A, SPPL2A	166	12	19333	19.4106	1	1	1
GOTERM_BP_DIRECT	GO:0009435~NAD biosynthetic process	2	1.14286	0.0977688	NMRK1, NMNAT3	166	12	19333	19.4106	1	1	1
